# Supplementary material for: Suffruticosol B Is an Osteogenic Inducer through Osteoblast Differentiation, Autophagy, Adhesion, and Migration
Source: Int J Mol Sci. 2022 Nov 4;23(21):13559. doi: 10.3390/ijms232113559 (PMC9658763; doi:10.3390/ijms232113559)
Supplement: Supplementary file 1 [file ijms-23-13559-s001.zip]

Archive with 1 entries (1 files):
- ijms-1962186-supplementary.pdf
